# Supplementary material for: Establishment of the Genetic Transformation System of Trichoderma longibrachiatum 40418 and Its Induced Resistance Against Meloidogyne incognita in Tomato
Source: J Fungi (Basel). 2026 Jun 10;12(6):422. doi: 10.3390/jof12060422 (PMC13300766; doi:10.3390/jof12060422)
Supplement: Supplementary file 1 [file jof-12-00422-s001.zip]

Archive with 1 entries (1 files):
- jof-4321515-supplementary.pdf
